# Supplementary material for: Three Small Molecule Entities (MPK18, MPK334 and YAK308) with Activity against Haemonchus contortus In Vitro
Source: Molecules. 2021 May 10;26(9):2819. doi: 10.3390/molecules26092819 (PMC8126080; doi:10.3390/molecules26092819)
Supplement: Supplementary file 1 [file molecules-26-02819-s001.zip]

Archive with 1 entries (1 files):
- molecules-1175734-SI.pdf
